# Supplementary material for: One-Step Formation Method of Plasmid DNA-Loaded, Extracellular Vesicles-Mimicking Lipid Nanoparticles Based on Nucleic Acids Dilution-Induced Assembly
Source: Cells. 2024 Jul 11;13(14):1183. doi: 10.3390/cells13141183 (PMC11274598; doi:10.3390/cells13141183)
Supplement: Supplementary file 1 [file cells-13-01183-s001.zip]

Archive with 1 entries (1 files):
- cells-3058784-supplementary.pdf
